# Supplementary material for: Lactation Associated Genes Revealed in Holstein Dairy Cows by Weighted Gene Co-Expression Network Analysis (WGCNA)
Source: Animals (Basel). 2021 Jan 27;11(2):314. doi: 10.3390/ani11020314 (PMC7911360; doi:10.3390/ani11020314)
Supplement: Supplementary file 1 [file animals-11-00314-s001.zip]

Archive with 3 entries (3 files):
- Supplementary files 1-animals-1082830.xlsx
- Supplementary files 2-animals-1082830.xlsx
- Supplementary tables and figures-animals-1082830.pdf
