# Supplementary material for: Lactation Associated Genes Revealed in Holstein Dairy Cows by Weighted Gene Co-Expression Network Analysis (WGCNA)
Source: Animals (Basel). 2021 Jan 27;11(2):314. doi: 10.3390/ani11020314 (PMC7911360; doi:10.3390/ani11020314)
Supplement: Supplementary file 1 [file animals-11-00314-s001.zip › Supplementary files 1-animals-1082830.xlsx]

## Sheet: Sheet1
modules	GO-ID	GO-Term	Number of Genes	P-value	Genes
black	GO:0002224	toll-like receptor signaling pathway	3	0.00205976	BIRC3,S100A14,TLR2
black	GO:0002526	acute inflammatory response	4	8.41034e-05	IL1RN,M-SAA3.2,SAA3,SERPINF2
black	GO:0005310	dicarboxylic acid transmembrane transporter activity	3	0.000164997	SLC13A5,SLC26A2,SLC38A7
black	GO:0006835	dicarboxylic acid transport	3	0.000647066	SLC13A5,SLC26A2,SLC38A7
black	GO:0006953	acute-phase response	4	1.82307e-06	IL1RN,M-SAA3.2,SAA3,SERPINF2
black	GO:0010955	negative regulation of protein processing	3	0.000121141	BIRC3,IL1R2,SERPINF2
black	GO:0019955	cytokine binding	4	0.000202667	FAS,IL18BP,IL1R2,IL1RN
black	GO:0070613	regulation of protein processing	3	0.00111411	BIRC3,IL1R2,SERPINF2
black	GO:1903317	regulation of protein maturation	3	0.00122739	BIRC3,IL1R2,SERPINF2
black	GO:1903318	negative regulation of protein maturation	3	0.000121141	BIRC3,IL1R2,SERPINF2
blue	GO:0005539	glycosaminoglycan binding	8	5.80483e-05	ACAN,BMP4,FN1,LTBP2,NOV,PRELP,THBS4,VCAN
blue	GO:0005578	proteinaceous extracellular matrix	15	1.62836e-08	ACAN,BMP4,DPT,FMOD,FN1,HMCN1,LGALS1,LTBP1,LTBP2,NOV,OLFML2B,PRELP,RELN,THBS4,VCAN
blue	GO:0005604	basement membrane	4	0.00514127	ACAN,FN1,HMCN1,THBS4
blue	GO:0008201	heparin binding	6	0.000452504	BMP4,FN1,LTBP2,NOV,PRELP,THBS4
blue	GO:0030017	sarcomere	10	2.83174e-07	ACTA2,ATP2B4,CFL2,FBXL22,JPH2,LMOD1,MYL9,PPP1R12A,TMOD2,TPM1
blue	GO:0030018	Z disc	6	8.42248e-05	ATP2B4,CFL2,FBXL22,JPH2,MYL9,PPP1R12A
blue	GO:0031012	extracellular matrix	21	2.86734e-10	ACAN,BMP4,DPT,EFEMP1,FLNA,FMOD,FN1,HMCN1,LGALS1,LOXL1,LTBP1,LTBP2,MMP16,NOV,OLFML2B,PRELP,PRG4,RELN,TGFB3,THBS4,VCAN
blue	GO:0036379	myofilament	4	2.44726e-05	ACTA2,LMOD1,TMOD2,TPM1
blue	GO:0044420	extracellular matrix component	6	0.000250541	ACAN,FN1,HMCN1,LTBP1,LTBP2,THBS4
blue	GO:0060325	face morphogenesis	3	0.00192771	MSX1,RRAS,TGFB3
blue	GO:0097094	craniofacial suture morphogenesis	3	0.000207252	BMP4,MMP16,RAB23
blue	GO:1901381	positive regulation of potassium ion transmembrane transport	3	0.000787767	AKAP6,FLNA,KCNH2
blue	GO:2000241	regulation of reproductive process	6	0.000871716	BMP4,INHBA,MSX1,PDE5A,PTGS2,SULF1
blue	GO:2000243	positive regulation of reproductive process	4	0.000997619	INHBA,MSX1,PDE5A,PTGS2
brown	GO:0001725	stress fiber	3	0.00729443	FERMT2,SYNPO2,ZYX
brown	GO:0002062	chondrocyte differentiation	5	0.000575743	ADAMTS12,BMPR1B,LOXL2,SERPINH1,SHOX2
brown	GO:0002063	chondrocyte development	3	0.000770154	BMPR1B,SERPINH1,SHOX2
brown	GO:0017015	regulation of transforming growth factor beta receptor signaling pathway	4	0.00312712	HTRA1,ITGA8,MYOCD,ZEB1
brown	GO:0030198	extracellular matrix organization	10	8.66359e-07	ADAMTS14,FLRT2,ITGA8,ITGB1,LAMC1,LOXL2,LUM,P3H4,P4HA1,SERPINH1
brown	GO:0030199	collagen fibril organization	6	5.86554e-07	ADAMTS14,LOXL2,LUM,P3H4,P4HA1,SERPINH1
brown	GO:0032963	collagen metabolic process	3	0.00578073	ITGB1,P3H4,SERPINH1
brown	GO:0044420	extracellular matrix component	7	1.04556e-05	ADAMTS1,LAMA4,LAMC1,LOXL2,LUM,THBS2,TIMP1
brown	GO:0045844	positive regulation of striated muscle tissue development	3	0.00729443	MYOCD,SHOX2,ZFPM2
brown	GO:0061035	regulation of cartilage development	4	0.000709397	ADAMTS12,BMPR1B,LOXL2,SHOX2
green	GO:0002027	regulation of heart rate	3	0.0027637	GJA5,PDE4D,RYR2
green	GO:0003018	vascular process in circulatory system	7	2.19164e-07	ADRA1D,FOXC2,GJA5,GRIP2,HTR1B,P2RX1,PDE3A
green	GO:0004112	cyclic-nucleotide phosphodiesterase activity	3	0.000137798	PDE3A,PDE4C,PDE4D
green	GO:0006936	muscle contraction	7	1.96574e-05	ADRA1D,GJA5,GRIP2,HMCN2,P2RX1,PDE4D,RYR2
green	GO:0006937	regulation of muscle contraction	5	4.34911e-05	ADRA1D,GJA5,P2RX1,PDE4D,RYR2
green	GO:0006939	smooth muscle contraction	5	1.00174e-05	ADRA1D,GRIP2,HMCN2,P2RX1,PDE4D
green	GO:0007043	cell-cell junction assembly	3	0.00287913	GJA5,MPP7,NFASC
green	GO:0008015	blood circulation	9	3.00825e-06	ADRA1D,FOXC2,GJA5,GRIP2,HTR1B,P2RX1,PDE3A,PDE4D,RYR2
green	GO:0010959	regulation of metal ion transport	5	0.00240612	KCNAB1,NKAIN1,P2RX1,PDE4D,RYR2
green	GO:0015276	ligand-gated ion channel activity	3	0.0136699	GLRB,P2RX1,RYR2
green	GO:0030018	Z disc	3	0.00391013	LDB3,MYOZ3,RYR2
green	GO:0032412	regulation of ion transmembrane transporter activity	3	0.0175034	KCNAB1,PDE4D,RYR2
green	GO:0032869	cellular response to insulin stimulus	3	0.0122307	FOXC2,GPR21,HDAC9
green	GO:0034702	ion channel complex	5	0.0021873	GLRB,KCNAB1,PDE4D,RYR2,TRPC4
green	GO:0051924	regulation of calcium ion transport	3	0.0185462	P2RX1,PDE4D,RYR2
green	GO:0086003	cardiac muscle cell contraction	3	0.00075094	GJA5,PDE4D,RYR2
green	GO:0086004	regulation of cardiac muscle cell contraction	3	0.000121615	GJA5,PDE4D,RYR2
green	GO:1903522	regulation of blood circulation	5	0.000377954	ADRA1D,GJA5,P2RX1,PDE4D,RYR2
magenta	GO:0006631	fatty acid metabolic process	8	7.05546e-08	ACACA,ALOX15,FABP3,FASN,GPAM,GPAT4,LPL,SCD
magenta	GO:0006633	fatty acid biosynthetic process	5	2.39818e-06	ACACA,ALOX15,FASN,LPL,SCD
magenta	GO:0006637	acyl-CoA metabolic process	3	0.000304382	ACACA,GPAM,GPAT4
magenta	GO:0019432	triglyceride biosynthetic process	3	1.84534e-05	GPAM,GPAT4,LPL
magenta	GO:0045017	glycerolipid biosynthetic process	5	6.08939e-06	ALOX15,FABP3,GPAM,GPAT4,LPL
pink	GO:0006749	glutathione metabolic process	2	0.00428312	GGT6,GSTT1
pink	GO:0007127	meiosis I	2	0.0227097	EHMT2,STAG3
pink	GO:0007129	synapsis	2	0.00472477	EHMT2,STAG3
pink	GO:0007156	homophilic cell adhesion via plasma membrane adhesion molecules	3	0.00248809	CADM4,IGSF9,KIRREL3
pink	GO:0007411	axon guidance	3	0.00516071	EFNA3,EFNA4,MATN2
pink	GO:0016298	lipase activity	2	0.0222562	ABHD1,PLB1
pink	GO:0016358	dendrite development	4	0.000386277	IGSF9,MATN2,NEURL1,OBSL1
pink	GO:0031253	cell projection membrane	4	0.000943064	PACSIN1,PSD,ROM1,SLC34A3
pink	GO:0031256	leading edge membrane	2	0.0187688	PACSIN1,PSD
pink	GO:0032587	ruffle membrane	2	0.00807754	PACSIN1,PSD
pink	GO:0045132	meiotic chromosome segregation	2	0.0179368	EHMT2,STAG3
pink	GO:0045143	homologous chromosome segregation	2	0.00779067	EHMT2,STAG3
pink	GO:0046875	ephrin receptor binding	2	0.00149996	EFNA3,EFNA4
pink	GO:0048013	ephrin receptor signaling pathway	2	0.00308109	EFNA3,EFNA4
pink	GO:0050773	regulation of dendrite development	2	0.0147729	NEURL1,OBSL1
pink	GO:0070192	chromosome organization involved in meiotic cell cycle	2	0.0105402	EHMT2,STAG3
pink	GO:0097485	neuron projection guidance	3	0.00536811	EFNA3,EFNA4,MATN2
pink	GO:1900006	positive regulation of dendrite development	2	0.0025505	NEURL1,OBSL1
purple	GO:0000226	microtubule cytoskeleton organization	13	9.34003e-13	ASPM,AURKB,BIRC5,CDC20,CENPE,CKAP2,KIF11,KIF18B,KIF20A,KIF23,KIF2C,KIFC1,SPAG5
purple	GO:0000278	mitotic cell cycle	21	4.13291e-22	AURKB,BIRC5,BUB1B,CDC20,CDCA8,CENPE,CKAP2,CKS2,E2F8,FOXM1,KIF11,KIF18B,KIF20A,KIF22,KIF23,KIF2C,KIFC1,MKI67,SPAG5,TICRR,TOP2A
purple	GO:0007051	spindle organization	9	5.88455e-12	ASPM,AURKB,BIRC5,CDC20,CENPE,KIF11,KIF23,KIFC1,SPAG5
purple	GO:0007093	mitotic cell cycle checkpoint	4	4.82122e-05	AURKB,BUB1B,TICRR,TOP2A
purple	GO:0008608	attachment of spindle microtubules to kinetochore	3	2.41323e-05	CENPE,KIF2C,SPAG5
purple	GO:0051302	regulation of cell division	4	4.635e-05	ASPM,AURKB,E2F8,KIF23
purple	GO:0051321	meiotic cell cycle	6	2.15182e-06	ASPM,BUB1B,CDC20,CKS2,MKI67,TOP2A
purple	GO:0098813	nuclear chromosome segregation	12	6.97681e-15	AURKB,BUB1B,CDC20,CDCA8,CENPE,KIF18B,KIF22,KIF23,KIF2C,KIFC1,SPAG5,TOP2A
purple	GO:0140013	meiotic nuclear division	5	1.09869e-05	ASPM,BUB1B,CDC20,CKS2,TOP2A
red	GO:0001042	RNA polymerase I core binding	2	7.27589e-05	ERBB2,TCOF1
red	GO:0001738	morphogenesis of a polarized epithelium	3	0.000904572	PTK7,SAPCD2,SH3BP1
red	GO:0005254	chloride channel activity	3	0.00184066	CLIC6,SLC17A7,SLC26A6
red	GO:0006821	chloride transport	3	0.0040408	CLIC6,SLC17A7,SLC26A6
red	GO:0007143	female meiotic nuclear division	2	0.00374968	SEPT1,SPIRE2
red	GO:0016279	protein-lysine N-methyltransferase activity	2	0.0133903	EEF2KMT,VCPKMT
red	GO:0030324	lung development	4	0.00169108	ESRP2,ITGA3,PTK7,SPDEF
red	GO:0030509	BMP signaling pathway	3	0.0114907	FAM83G,ITGA3,TMPRSS6
red	GO:0045198	establishment of epithelial cell apical/basal polarity	2	0.000785963	PTK7,SH3BP1
red	GO:0045616	regulation of keratinocyte differentiation	2	0.00374968	GRHL1,H2AFY2
red	GO:0051293	establishment of spindle localization	2	0.00465262	SAPCD2,SPIRE2
red	GO:0090175	regulation of establishment of planar polarity	2	0.00465262	PTK7,SAPCD2
red	GO:0098661	inorganic anion transmembrane transport	3	0.00497188	CLIC6,SLC17A7,SLC26A6
red	GO:0099024	plasma membrane invagination	2	0.00789443	SH3BP1,SPIRE2
red	GO:0099516	ion antiporter activity	2	0.0128836	SLC24A3,SLC26A6
red	GO:1905477	positive regulation of protein localization to membrane	2	0.0213564	ERBB2,ITGA3
turquoise	GO:0001525	angiogenesis	24	6.43423e-10	ACKR3,ADM,ANPEP,CCBE1,CHRNA7,CTGF,CYR61,DCN,ECM1,GREM1,HSPB1,MEIS1,MMP2,NRXN1,PDGFRA,SERPINE1,SERPINF1,SFRP2,SPARC,TBX4,THBS1,TNFRSF12A,VEGFC,VEGFD
turquoise	GO:0001568	blood vessel development	31	3.71766e-11	ACKR3,ADM,ANPEP,CCBE1,CHRNA7,COL1A2,COL5A1,CTGF,CYR61,DCN,ECM1,GJA1,GREM1,HPGD,HSPB1,LOX,MEIS1,MMP2,NRXN1,PDGFRA,RECK,SEMA3C,SERPINE1,SERPINF1,SFRP2,SPARC,TBX4,THBS1,TNFRSF12A,VEGFC,VEGFD
turquoise	GO:0010810	regulation of cell-substrate adhesion	14	9.58381e-08	CCDC80,CDKN2A,COL8A1,CYR61,ECM2,EMILIN1,FBLN2,GREM1,MYOC,NID1,PLAU,SERPINE1,THBS1,VEGFC
turquoise	GO:0010811	positive regulation of cell-substrate adhesion	9	7.68419e-06	CCDC80,COL8A1,CYR61,ECM2,EMILIN1,FBLN2,MYOC,NID1,VEGFC
turquoise	GO:0035107	appendage morphogenesis	9	0.00023126	CRABP2,CYP26B1,GREM1,HOXA10,RECK,SEMA3C,SFRP2,TBX4,TBX5
turquoise	GO:0048514	blood vessel morphogenesis	27	5.00259e-10	ACKR3,ADM,ANPEP,CCBE1,CHRNA7,CTGF,CYR61,DCN,ECM1,GJA1,GREM1,HPGD,HSPB1,LOX,MEIS1,MMP2,NRXN1,PDGFRA,SERPINE1,SERPINF1,SFRP2,SPARC,TBX4,THBS1,TNFRSF12A,VEGFC,VEGFD
turquoise	GO:0050678	regulation of epithelial cell proliferation	14	2.34198e-05	AR,CDKN1C,ECM1,FGF7,IGF1,NR4A1,NR4A3,SERPINF1,SFRP2,SNAI2,SPARC,THBS1,VEGFC,VEGFD
yellow	GO:0001784	phosphotyrosine residue binding	2	0.00743674	CBLC,NCK2
yellow	GO:0002028	regulation of sodium ion transport	3	0.00159782	FXYD6,PRSS8,WNK2
yellow	GO:0004714	transmembrane receptor protein tyrosine kinase activity	2	0.0149632	DDR1,EPHA1
yellow	GO:0005604	basement membrane	3	0.00350076	AGRN,COL17A1,FREM1
yellow	GO:0017048	Rho GTPase binding	4	0.00202744	ARHGEF28,EPS8L1,NOXA1,PAK4
yellow	GO:0098641	cadherin binding involved in cell-cell adhesion	3	2.80638e-05	EPCAM,PAK4,TRIM29
yellow	GO:2000649	regulation of sodium ion transmembrane transporter activity	2	0.00789592	FXYD6,WNK2
