# Supplementary material for: Lactation Associated Genes Revealed in Holstein Dairy Cows by Weighted Gene Co-Expression Network Analysis (WGCNA)
Source: Animals (Basel). 2021 Jan 27;11(2):314. doi: 10.3390/ani11020314 (PMC7911360; doi:10.3390/ani11020314)
Supplement: Supplementary file 1 [file animals-11-00314-s001.zip › Supplementary files 2-animals-1082830.xlsx]

## Sheet: Sheet1
modules	KEGG-ID	KEGG-Term	Number of Genes	P-value	Genes
black	KEGG:00970	Aminoacyl-tRNA biosynthesis	2	0.0302702	FARSB, WARS
black	KEGG:04216	Ferroptosis	2	0.0147463	SLC11A2, STEAP3
black	KEGG:04668	TNF signaling pathway	4	0.0009723	BIRC3, FAS, MAP3K8, SOCS3
black	KEGG:04978	Mineral absorption	3	0.000766491	MT1E, MT2A, SLC11A2
black	KEGG:05144	Malaria	2	0.025366	CD40, TLR2
blue	KEGG:04022	cGMP-PKG signaling pathway	9	3.81217e-06	ADCY5, ATP2B4, MRVI1, MYL9, MYLK, PDE5A, PLN, PPP1R12A, PRKG1
blue	KEGG:04024	cAMP signaling pathway	9	3.43325e-05	ADCY5, ATP2B4, FXYD1, MYL9, PLD1, PLN, PPP1R12A, RRAS, SUCNR1
blue	KEGG:04270	Vascular smooth muscle contraction	8	4.82114e-06	ACTA2, ADCY5, CALD1, MRVI1, MYL9, MYLK, PPP1R12A, PRKG1
blue	KEGG:04350	TGF-beta signaling pathway	5	0.000391167	BMP4, INHBA, LTBP1, SMAD9, TGFB3
blue	KEGG:04510	Focal adhesion	9	1.95086e-05	FLNA, FN1, ITGA1, MYL9, MYLK, PARVB, PPP1R12A, RELN, THBS4
blue	KEGG:04512	ECM-receptor interaction	4	0.00366437	FN1, ITGA1, RELN, THBS4
blue	KEGG:04923	Regulation of lipolysis in adipocytes	3	0.00949593	ADCY5, PRKG1, PTGS2
blue	KEGG:05144	Malaria	3	0.0104193	ACKR1, TGFB3, THBS4
blue	KEGG:05410	Hypertrophic cardiomyopathy (HCM)	4	0.00321346	ITGA1, SGCA, TGFB3, TPM1
blue	KEGG:05414	Dilated cardiomyopathy (DCM)	6	5.62046e-05	ADCY5, ITGA1, PLN, SGCA, TGFB3, TPM1
brown	KEGG:00330	Arginine and proline metabolism	2	0.0402216	P4HA1, P4HA2
brown	KEGG:00532	Glycosaminoglycan biosynthesis	2	0.00732506	CHST12, XYLT1
brown	KEGG:04510	Focal adhesion	10	5.82497e-07	FLNC, FLT4, ITGA5, ITGA8, ITGB1, LAMA4, LAMC1, THBS2, VCL, ZYX
brown	KEGG:04512	ECM-receptor interaction	7	1.02474e-06	HSPG2, ITGA5, ITGA8, ITGB1, LAMA4, LAMC1, THBS2
brown	KEGG:05143	African trypanosomiasis	2	0.0344206	LAMA4, PLCB4
brown	KEGG:05222	Small cell lung cancer	4	0.00329377	ITGB1, LAMA4, LAMC1, TRAF5
brown	KEGG:05410	Hypertrophic cardiomyopathy (HCM)	8	4.22547e-08	CACNB2, CACNG4, DES, ITGA5, ITGA8, ITGB1, SGCB, TPM2
brown	KEGG:05412	Arrhythmogenic right ventricular cardiomyopathy (ARVC)	7	2.3757e-07	CACNB2, CACNG4, DES, ITGA5, ITGA8, ITGB1, SGCB
brown	KEGG:05414	Dilated cardiomyopathy (DCM)	8	9.73746e-08	CACNB2, CACNG4, DES, ITGA5, ITGA8, ITGB1, SGCB, TPM2
green	KEGG:00230	Purine metabolism	3	0.0134198	PDE3A, PDE4C, PDE4D
green	KEGG:04020	Calcium signaling pathway	4	0.00199293	ADRA1D, BDKRB1, P2RX1, RYR2
green	KEGG:04024	cAMP signaling pathway	5	0.000310097	HTR1B, PDE3A, PDE4C, PDE4D, RYR2
green	KEGG:04080	Neuroactive ligand-receptor interaction	6	0.000162968	ADRA1D, BDKRB1, GLRB, HTR1B, LTB4R, P2RX1
green	KEGG:04270	Vascular smooth muscle contraction	3	0.00543884	ADRA1D, PLA2G4A, PPP1R14A
green	KEGG:05032	Morphine addiction	3	0.0022749	PDE3A, PDE4C, PDE4D
magenta	KEGG:00052	Galactose metabolism	1	0.0409156	LALBA
magenta	KEGG:00061	Fatty acid biosynthesis	2	0.000408339	ACACA, FASN
magenta	KEGG:00561	Glycerolipid metabolism	3	0.000514504	GPAM, GPAT4, LPL
magenta	KEGG:00640	Propanoate metabolism	1	0.0409156	ACACA
magenta	KEGG:01040	Biosynthesis of unsaturated fatty acids	1	0.0442674	SCD
magenta	KEGG:03320	PPAR signaling pathway	3	0.000858903	FABP3, LPL, SCD
pink	KEGG:00430	Taurine and hypotaurine metabolism	1	0.0228381	GGT6
pink	KEGG:00480	Glutathione metabolism	2	0.00428187	GGT6, GSTT1
pink	KEGG:00520	Amino sugar and nucleotide sugar metabolism	1	0.0452027	UAP1L1
pink	KEGG:00591	Linoleic acid metabolism	1	0.0420419	PLB1
pink	KEGG:00592	alpha-Linolenic acid metabolism	1	0.0487046	PLB1
pink	KEGG:03030	DNA replication	1	0.043727	LIG1
pink	KEGG:03410	Base excision repair	1	0.047025	LIG1
pink	KEGG:03420	Nucleotide excision repair	1	0.0469978	LIG1
pink	KEGG:03430	Mismatch repair	1	0.0400736	LIG1
pink	KEGG:04211	Longevity regulating pathway	2	0.0112181	EHMT2, PIK3R2
pink	KEGG:04392	Hippo signaling pathway	1	0.0419691	TEAD2
pink	KEGG:04930	Type II diabetes mellitus	1	0.0486443	PIK3R2
pink	KEGG:04960	Aldosterone-regulated sodium reabsorption	1	0.043727	PIK3R2
pink	KEGG:04973	Carbohydrate digestion and absorption	1	0.0420419	PIK3R2
pink	KEGG:04977	Vitamin digestion and absorption	1	0.0400736	PLB1
purple	KEGG:00240	Pyrimidine metabolism	1	0.0411782	RRM2
purple	KEGG:00480	Glutathione metabolism	1	0.044334	RRM2
purple	KEGG:04110	Cell cycle	3	0.000376433	BUB1B, CCNB2, CDC20
purple	KEGG:04114	Oocyte meiosis	2	0.00834648	CCNB2, CDC20
purple	KEGG:04115	p53 signaling pathway	2	0.00316465	CCNB2, RRM2
purple	KEGG:04215	Apoptosis	1	0.0395182	BIRC5
purple	KEGG:04218	Cellular senescence	2	0.0166352	CCNB2, FOXM1
purple	KEGG:04914	Progesterone-mediated oocyte maturation	2	0.00508691	CCNB2, KIF22
purple	KEGG:05166	HTLV-I infection	3	0.00381444	BUB1B, CCNB2, CDC20
purple	KEGG:05210	Colorectal cancer	1	0.0463915	BIRC5
purple	KEGG:05222	Small cell lung cancer	1	0.0469114	CKS2
red	KEGG:00270	Cysteine and methionine metabolism	1	0.0497381	ADI1
red	KEGG:00600	Sphingolipid metabolism	1	0.04944	PLPP2
red	KEGG:03410	Base excision repair	1	0.0480453	NEIL1
red	KEGG:04012	ErbB signaling pathway	2	0.0147095	ERBB2, TGFA
red	KEGG:04964	Proximal tubule bicarbonate reclamation	1	0.045865	SLC25A10
red	KEGG:04978	Mineral absorption	1	0.0497381	SLC26A6
red	KEGG:05033	Nicotine addiction	1	0.0458298	SLC17A7
red	KEGG:05212	Pancreatic cancer	2	0.0111177	ERBB2, TGFA
red	KEGG:05215	Prostate cancer	2	0.0173473	ERBB2, TGFA
red	KEGG:05219	Bladder cancer	1	0.0436307	ERBB2
red	KEGG:05222	Small cell lung cancer	2	0.0170073	ITGA3, TRAF2
red	KEGG:05223	Non-small cell lung cancer	2	0.00897613	ERBB2, TGFA
turquoise	KEGG:04010	MAPK signaling pathway	13	7.05882e-05	CACNA1A, DUSP1, DUSP5, FGF7, FLNB, HSPB1, IGF1, NFATC1, NR4A1, PDGFRA, PTPRR, VEGFC, VEGFD
turquoise	KEGG:04510	Focal adhesion	14	1.81621e-07	CAPN2, COL1A2, COL6A1, COL6A2, COL6A3, FLNB, IGF1, ITGA11, ITGA9, PDGFRA, THBS1, THBS3, VEGFC, VEGFD
turquoise	KEGG:04512	ECM-receptor interaction	8	8.64796e-06	COL1A2, COL6A1, COL6A2, COL6A3, ITGA11, ITGA9, THBS1, THBS3
turquoise	KEGG:04610	Complement and coagulation cascades	7	0.000119644	CFH, CR2, F13A1, PLAU, PROS1, SERPINE1, TFPI
turquoise	KEGG:04933	AGE-RAGE signaling pathway in diabetic complications	6	0.00171765	COL1A2, MMP2, NFATC1, SERPINE1, VEGFC, VEGFD
turquoise	KEGG:04974	Protein digestion and absorption	13	1.34423e-09	COL11A1, COL14A1, COL1A2, COL21A1, COL5A1, COL5A2, COL5A3, COL6A1, COL6A2, COL6A3, ELN, SLC8A3, XPNPEP2
turquoise	KEGG:05202	Transcriptional misregulation in cancer	8	0.00277602	HOXA10, HPGD, IGF1, MEIS1, MITF, NR4A3, PBX3, PLAU
turquoise	KEGG:05218	Melanoma	5	0.00292337	CDKN2A, FGF7, IGF1, MITF, PDGFRA
yellow	KEGG:00510	N-Glycan biosynthesis	1	0.0476918	B4GALT3
yellow	KEGG:00514	Other types of O-glycan biosynthesis	1	0.0456689	B4GALT3
yellow	KEGG:00515	Mannose type O-glycan biosynthesis	1	0.0408133	B4GALT3
yellow	KEGG:00533	Glycosaminoglycan biosynthesis	1	0.0374505	B4GALT3
yellow	KEGG:00600	Sphingolipid metabolism	1	0.0452982	SMPD2
yellow	KEGG:00601	Glycosphingolipid biosynthesis	1	0.0460861	B4GALT3
yellow	KEGG:00860	Porphyrin and chlorophyll metabolism	1	0.045922	PPOX
yellow	KEGG:04012	ErbB signaling pathway	3	0.00166027	CBLC, NCK2, PAK4
yellow	KEGG:04360	Axon guidance	4	0.00117941	EPHA1, EPHB6, NCK2, PAK4
yellow	KEGG:04660	T cell receptor signaling pathway	4	0.000184986	CBLC, CD8B, NCK2, PAK4
yellow	KEGG:04710	Circadian rhythm	1	0.0486317	RORC
yellow	KEGG:05100	Bacterial invasion of epithelial cells	2	0.0183062	CBLC, ELMO3
yellow	KEGG:05340	Primary immunodeficiency	1	0.0483663	CD8B
